# Supplementary material for: An All-Solid-State Coaxial Structural Battery Using Sodium-Based Electrolyte
Source: Molecules. 2021 Aug 28;26(17):5226. doi: 10.3390/molecules26175226 (PMC8434136; doi:10.3390/molecules26175226)
Supplement: Supplementary file 1 [file molecules-26-05226-s001.zip]

Archive with 2 entries (2 files):
- Molecules_structural.mp4
- Molecules_Support_Info_final_27082021.pdf
